# Supplementary material for: Knowledge, Attitudes, and Practices Toward Weight Management Among Patients with Type 2 Diabetes Mellitus in Saudi Arabia: A Cross-Sectional Study
Source: Healthcare (Basel). 2025 Oct 31;13(21):2770. doi: 10.3390/healthcare13212770 (PMC12607541; doi:10.3390/healthcare13212770)
Supplement: Supplementary file 1 [file healthcare-13-02770-s001.zip]

Archive with 1 entries (1 files):
- healthcare-3904534-supplementary.pdf
